# Supplementary material for: Role of tectonic stress and topography on repeated lateral dikes: application to the 1975–1984 Krafla and 2023–2025 Svartsengi rifting episodes in Iceland
Source: Bull Volcanol. 2025 Nov 4;87(12):105. doi: 10.1007/s00445-025-01897-y (PMC12586415; doi:10.1007/s00445-025-01897-y)
Supplement: Supplementary file 3 — (TXT 344 bytes) [file 445_2025_1897_MOESM3_ESM.txt]

Online Resource 2: Supplementary animation demonstrating the modeling procedure for the Krafla rifting episode

The animation only presents the search result of the dike sequence from the model for the 1975–1984 Krafla rifting episode. For the procedure of searching, please refer to the numerical implementation in the main text and Fig. S2.
